# Supplementary material for: Conserved temporal ordering of promoter activation implicates common mechanisms governing the immediate early response across cell types and stimuli
Source: Open Biol. 2018 Aug 8;8(8):180011. doi: 10.1098/rsob.180011 (PMC6119861; doi:10.1098/rsob.180011)
Supplement: Supplementary data file 1 [file rsob180011supp1.csv]

	gene_name	cluster_id	ensid	dataset	bestmodel	is_IEG	is_TF	tp	FC_expression1
140	ARF4	chr3:57583064..57583079,-	ENSG00000168374	PMDM_LPS	delayedPeak	FALSE	FALSE	207.362950528026	62.0787688713101
186	ATG12	chr5:115177496..115177558,-	ENSG00000145782	PMDM_LPS	delayedPeak	FALSE	FALSE	195.165288827636	2.05670516693496
229	B4GALT1	chr9:33167149..33167170,-	ENSG00000086062	PMDM_LPS	delayedPeak	FALSE	FALSE	241.863363031307	364.753444380403
257	BHLHE40	chr3:5021191..5021202,+	ENSG00000134107	PMDM_LPS	delayedPeak	TRUE	TRUE	62.5361711952643	3.30271834592002
622	CUL3	chr2:225450071..225450097,-	ENSG00000036257	PMDM_LPS	delayedPeak	FALSE	FALSE	165.20166119736	1.99295180963969
738	DUSP1	chr5:172198190..172198206,-	ENSG00000120129	PMDM_LPS	delayedPeak	TRUE	FALSE	101.258561204176	604.942317623347
767	EHD1	chr11:64646086..64646101,-	ENSG00000110047	PMDM_LPS	delayedPeak	TRUE	FALSE	249.631473306819	477.045542691893
917	FLNA	chrX:153599717..153599731,-	ENSG00000196924	PMDM_LPS	delayedPeak	FALSE	FALSE	222.006478708499	71.2866539753807
926	FOS	chr14:75745523..75745537,+	ENSG00000170345	PMDM_LPS	delayedPeak	TRUE	TRUE	47.9796715350883	676.896118439687
927	FOSB	chr19:45971246..45971265,+	ENSG00000125740	PMDM_LPS	delayedPeak	TRUE	TRUE	73.2246499199746	12.7207325741826
928	FOSL1	chr11:65667846..65667868,-	ENSG00000175592	PMDM_LPS	delayedPeak	TRUE	TRUE	179.624018264481	11.1070445889048
1008	GNAS	chr20:57464200..57464214,+	ENSG00000087460	PMDM_LPS	delayedPeak	FALSE	FALSE	133.304514722321	6.63421649043466
1009	GNB2L1	chr5:180670891..180670921,-	ENSG00000204628	PMDM_LPS	delayedPeak	FALSE	FALSE	166.507774639985	382.838247858981
1131	HNRNPL	chr19:39342962..39343002,-	ENSG00000104824	PMDM_LPS	delayedPeak	FALSE	FALSE	214.964376270019	4.34551509861822
1250	ITM2B	chr13:48807307..48807333,+	ENSG00000136156	PMDM_LPS	delayedPeak	FALSE	FALSE	217.203232384671	28.5060095699677
1262	JUN	chr1:59249707..59249727,-	ENSG00000177606	PMDM_LPS	delayedPeak	TRUE	TRUE	56.4774764028336	97.7955866132969
1297	KLF6	chr10:3827389..3827408,-	ENSG00000067082	PMDM_LPS	delayedPeak	TRUE	TRUE	185.657642521327	293.424167352838
1408	MATR3	chr5:138629628..138629688,+	ENSG00000015479	PMDM_LPS	delayedPeak	FALSE	FALSE	70.6947929678805	14.164273251766
1456	MIR3654	chr7:132720688..132720699,-	ENSG00000232856	PMDM_LPS	delayedPeak	FALSE	FALSE	111.486654120268	5.83391177991053
1538	NAB2	chr12:57482665..57482699,+	ENSG00000166886	PMDM_LPS	delayedPeak	TRUE	FALSE	97.5094430894099	3.55435727686468
1616	NME2	chr17:49243759..49243787,+	ENSG00000011052	PMDM_LPS	delayedPeak	FALSE	FALSE	117.627102078798	80.9730567369146
1657	OCIAD1	chr4:48807155..48807187,+	ENSG00000109180	PMDM_LPS	delayedPeak	FALSE	FALSE	170.592489736711	17.1099397286008
1715	PFKFB3	chr10:6244887..6244904,+	ENSG00000170525	PMDM_LPS	delayedPeak	FALSE	FALSE	260.801372457547	826.811863881223
1726	PHLDA1	chr12:76425368..76425384,-	ENSG00000139289	PMDM_LPS	delayedPeak	TRUE	FALSE	108.842591964663	140.441813266032
1765	PLEC	chr8:145025074..145025102,-	ENSG00000178209	PMDM_LPS	delayedPeak	FALSE	FALSE	119.643197574538	6.56704664527617
1811	PPP1R15A	chr19:49375669..49375684,+	ENSG00000087074	PMDM_LPS	delayedPeak	TRUE	FALSE	91.3823966882918	2363.71979198859
1879	PTP4A1	chr6:64282416..64282440,+	ENSG00000112245	PMDM_LPS	delayedPeak	FALSE	FALSE	217.91260262711	22.3254798500377
2074	RPSA	chr3:39448201..39448222,+	ENSG00000168028	PMDM_LPS	delayedPeak	FALSE	FALSE	165.164806377034	17.8917137565815
2120	SDC4	chr20:43977055..43977073,-	ENSG00000124145	PMDM_LPS	delayedPeak	TRUE	FALSE	232.236793591188	1017.77028495122
2125	SEC11A	chr15:85259360..85259377,-	ENSG00000140612	PMDM_LPS	delayedPeak	FALSE	FALSE	93.0403151279149	18.7702142549619
2161	SGK1	chr6:134551475..134551489,-	ENSG00000118515	PMDM_LPS	delayedPeak	TRUE	FALSE	54.8349246990797	21.9789318104281
2223	SLC3A2	chr11:62648336..62648349,+	ENSG00000168003	PMDM_LPS	delayedPeak	FALSE	FALSE	59.7255921989355	3.87766787036426
2240	SMARCA5	chr4:144434584..144434709,+	ENSG00000153147	PMDM_LPS	delayedPeak	FALSE	FALSE	215.737899237528	10.4142062552854
2296	SRSF11	chr1:70687137..70687200,+	ENSG00000116754	PMDM_LPS	delayedPeak	FALSE	FALSE	137.872496912414	4.91032645526298
2417	TMBIM6	chr12:50135638..50135673,+	ENSG00000139644	PMDM_LPS	delayedPeak	FALSE	FALSE	200.273670951706	1.28652097177131
2439	TMEM185B	chr2:120980939..120980983,-	ENSG00000226479	PMDM_LPS	delayedPeak	FALSE	FALSE	211.341941638522	14.4925268240112
2559	UBE2D3	chr4:103748271..103748290,-	ENSG00000109332	PMDM_LPS	delayedPeak	FALSE	FALSE	221.937246936776	1.54815813223184
2649	XBP1	chr22:29196492..29196503,-	ENSG00000100219	PMDM_LPS	delayedPeak	FALSE	TRUE	228.326104638968	10.6794956582161
2861	ARF4	chr3:57583171..57583182,-	ENSG00000168374	PAC_FGF2	delayedPeak	FALSE	FALSE	155.930163097054	1.74576324394761
2902	ATG12	chr5:115177247..115177279,-	ENSG00000145782	PAC_FGF2	delayedPeak	FALSE	FALSE	118.129518818287	8.64550759918703
2933	B4GALT1	chr9:33167149..33167170,-	ENSG00000086062	PAC_FGF2	delayedPeak	FALSE	FALSE	132.644103900396	17.8484609928096
2959	BHLHE40	chr3:5021113..5021180,+	ENSG00000134107	PAC_FGF2	delayedPeak	TRUE	TRUE	159.606643879163	4.35520945762306
3309	CUL3	chr2:225450100..225450157,-	ENSG00000036257	PAC_FGF2	delayedPeak	FALSE	FALSE	165.927329652499	2.63443397307486
3383	DKC1	chrX:153991175..153991226,+	ENSG00000130826	PAC_FGF2	delayedPeak	FALSE	FALSE	114.689968361599	2.45338206699365
3429	DUSP1	chr5:172198190..172198206,-	ENSG00000120129	PAC_FGF2	delayedPeak	TRUE	FALSE	54.7194799889798	68.9058474709707
3466	EHD1	chr11:64646086..64646101,-	ENSG00000110047	PAC_FGF2	delayedPeak	TRUE	FALSE	177.372480612467	7.99568100673986
3633	FLNA	chrX:153602960..153602977,-	ENSG00000196924	PAC_FGF2	delayedPeak	FALSE	FALSE	179.630223912181	3.45829742208843
3645	FOS	chr14:75745523..75745537,+	ENSG00000170345	PAC_FGF2	delayedPeak	TRUE	TRUE	42.9433236328882	47.2648718956535
3646	FOSB	chr19:45971246..45971265,+	ENSG00000125740	PAC_FGF2	delayedPeak	TRUE	TRUE	92.8240751462691	12.9558567615403
3647	FOSL1	chr11:65667846..65667868,-	ENSG00000175592	PAC_FGF2	delayedPeak	TRUE	TRUE	89.4777701675112	16.5493006365205
3723	GNAS	chr20:57464223..57464241,+	ENSG00000087460	PAC_FGF2	delayedPeak	FALSE	FALSE	115.413984890393	4.53693125258229
3724	GNB2L1	chr5:180670839..180670850,-	ENSG00000204628	PAC_FGF2	delayedPeak	FALSE	FALSE	118.423238249478	6.67552957857912
3859	HNRNPL	chr19:39340563..39340634,-	ENSG00000104824	PAC_FGF2	delayedPeak	FALSE	FALSE	168.530348523095	11.0285104623357
3958	ITM2B	chr13:48807334..48807354,+	ENSG00000136156	PAC_FGF2	delayedPeak	FALSE	FALSE	147.906690799639	60.8065530032791
3971	JUN	chr1:59249732..59249749,-	ENSG00000177606	PAC_FGF2	delayedPeak	TRUE	TRUE	226.328070783805	6.1798056539212
4008	KLF6	chr10:3827389..3827408,-	ENSG00000067082	PAC_FGF2	delayedPeak	TRUE	TRUE	67.6631889272694	59.427662596035
4130	MATR3	chr5:138629628..138629688,+	ENSG00000015479	PAC_FGF2	delayedPeak	FALSE	FALSE	116.990388826853	9.07878445513266
4176	MIR3654	chr7:132720688..132720699,-	ENSG00000232856	PAC_FGF2	delayedPeak	FALSE	FALSE	138.600068528977	5.57832108428754
4287	NAB2	chr12:57482882..57482907,+	ENSG00000166886	PAC_FGF2	delayedPeak	TRUE	FALSE	158.29039915122	4.22333003935907
4347	NME2	chr17:49243792..49243828,+	ENSG00000011052	PAC_FGF2	delayedPeak	FALSE	FALSE	195.165575946223	85.9322866378545
4410	OCIAD1	chr4:48833160..48833174,+	ENSG00000109180	PAC_FGF2	delayedPeak	FALSE	FALSE	93.1729004981362	3.05783020795807
4497	PHLDA1	chr12:76425368..76425384,-	ENSG00000139289	PAC_FGF2	delayedPeak	TRUE	FALSE	148.397591659619	30.2536409662022
4537	PLEC	chr8:145047688..145047704,-	ENSG00000178209	PAC_FGF2	delayedPeak	FALSE	FALSE	141.042339206911	3.15187726641518
4581	PPP1R15A	chr19:49375669..49375684,+	ENSG00000087074	PAC_FGF2	delayedPeak	TRUE	FALSE	60.6194165090388	50.8330806071127
4649	PTGES3	chr12:57081952..57081963,-	ENSG00000110958	PAC_FGF2	delayedPeak	FALSE	FALSE	111.87619848261	1.68454427348916
4656	PTP4A1	chr6:64282447..64282471,+	ENSG00000112245	PAC_FGF2	delayedPeak	FALSE	FALSE	150.919543672595	7.83613291326921
4843	RPSA	chr3:39448443..39448499,+	ENSG00000168028	PAC_FGF2	delayedPeak	FALSE	FALSE	157.568383735329	0.833839822332074
4888	SDC4	chr20:43977055..43977073,-	ENSG00000124145	PAC_FGF2	delayedPeak	TRUE	FALSE	177.067887827385	62.4003563251037
4895	SEC11A	chr15:85259384..85259419,-	ENSG00000140612	PAC_FGF2	delayedPeak	FALSE	FALSE	94.5690260341913	7.89066254737876
4929	SGK1	chr6:134495992..134496010,-	ENSG00000118515	PAC_FGF2	delayedPeak	TRUE	FALSE	64.4638448467916	96.8353034801071
4996	SLC3A2	chr11:62649158..62649230,+	ENSG00000168003	PAC_FGF2	delayedPeak	FALSE	FALSE	154.207573694033	1.89158882420269
5019	SMARCA5	chr4:144434584..144434709,+	ENSG00000153147	PAC_FGF2	delayedPeak	FALSE	FALSE	198.295454829674	5.03951298507144
5086	SRSF11	chr1:70671363..70671428,+	ENSG00000116754	PAC_FGF2	delayedPeak	FALSE	FALSE	108.964821822038	9.63401406142537
5187	THBS1	chr15:39885810..39885845,+	ENSG00000137801	PAC_FGF2	delayedPeak	FALSE	FALSE	112.435268062076	3.92260226582504
5212	TMBIM6	chr12:50152485..50152516,+	ENSG00000139644	PAC_FGF2	delayedPeak	FALSE	FALSE	115.144885983161	1.39258873200849
5238	TMEM185B	chr2:120980939..120980983,-	ENSG00000226479	PAC_FGF2	delayedPeak	FALSE	FALSE	140.563322283376	1.97590889019209
5383	UBE2D3	chr4:103748696..103748723,-	ENSG00000109332	PAC_FGF2	delayedPeak	FALSE	FALSE	167.503375844328	5.38396177243206
5487	XBP1	chr22:29196511..29196541,-	ENSG00000100219	PAC_FGF2	delayedPeak	FALSE	TRUE	109.691936989437	23.8017663868397
5716	ARF4	chr3:57583171..57583182,-	ENSG00000168374	PAC_IL1B	delayedPeak	FALSE	FALSE	127.068987824444	1.28484534885114
5766	ATG12	chr5:115177247..115177279,-	ENSG00000145782	PAC_IL1B	delayedPeak	FALSE	FALSE	166.595389805246	8.46590808695457
5808	B4GALT1	chr9:33167178..33167205,-	ENSG00000086062	PAC_IL1B	delayedPeak	FALSE	FALSE	173.937078589334	4.0956165113623
5840	BHLHE40	chr3:5021113..5021180,+	ENSG00000134107	PAC_IL1B	delayedPeak	TRUE	TRUE	67.7607734194793	25.7277598291277
6273	CUL3	chr2:225450013..225450068,-	ENSG00000036257	PAC_IL1B	delayedPeak	FALSE	FALSE	106.780949036649	3.20064701287409
6355	DKC1	chrX:153991175..153991226,+	ENSG00000130826	PAC_IL1B	delayedPeak	FALSE	FALSE	99.3640400956022	3.02569686918364
6399	DUSP1	chr5:172198190..172198206,-	ENSG00000120129	PAC_IL1B	delayedPeak	TRUE	FALSE	74.7790900287916	123.012748893654
6435	EHD1	chr11:64645991..64646005,-	ENSG00000110047	PAC_IL1B	delayedPeak	TRUE	FALSE	180.207812412756	2.74841528541665
6606	FLNA	chrX:153599578..153599595,-	ENSG00000196924	PAC_IL1B	delayedPeak	FALSE	FALSE	134.288461653813	47.4948054752811
6614	FOS	chr14:75745523..75745537,+	ENSG00000170345	PAC_IL1B	delayedPeak	TRUE	TRUE	47.292283753434	28.2661558733969
6615	FOSB	chr19:45971246..45971265,+	ENSG00000125740	PAC_IL1B	delayedPeak	TRUE	TRUE	101.939996353046	10.3419675473459
6616	FOSL1	chr11:65667846..65667868,-	ENSG00000175592	PAC_IL1B	delayedPeak	TRUE	TRUE	142.115256865587	11.502555239768
6677	GNAS	chr20:57466759..57466785,+	ENSG00000087460	PAC_IL1B	delayedPeak	FALSE	FALSE	121.660233541507	2.48270059473658
6679	GNB2L1	chr5:180665196..180665216,-	ENSG00000204628	PAC_IL1B	delayedPeak	FALSE	FALSE	113.669259625979	1.23956798069742
6818	HNRNPL	chr19:39340563..39340634,-	ENSG00000104824	PAC_IL1B	delayedPeak	FALSE	FALSE	132.874267897122	7.87155725712443
6930	ITM2B	chr13:48807334..48807354,+	ENSG00000136156	PAC_IL1B	delayedPeak	FALSE	FALSE	185.724245984823	57.3186148610911
6943	JUN	chr1:59249688..59249703,-	ENSG00000177606	PAC_IL1B	delayedPeak	TRUE	TRUE	166.387282982962	2.51596059841509
6988	KLF6	chr10:3827389..3827408,-	ENSG00000067082	PAC_IL1B	delayedPeak	TRUE	TRUE	64.6279659897794	78.1005587009202
7101	MATR3	chr5:138629389..138629416,+	ENSG00000015479	PAC_IL1B	delayedPeak	FALSE	FALSE	170.171468746702	3.48950721858711
7150	MIR3654	chr7:132720688..132720699,-	ENSG00000232856	PAC_IL1B	delayedPeak	FALSE	FALSE	160.680911004575	3.28883143961289
7255	NAB2	chr12:57482882..57482907,+	ENSG00000166886	PAC_IL1B	delayedPeak	TRUE	FALSE	159.794062687071	2.10228558119688
7336	NME2	chr17:49243792..49243828,+	ENSG00000011052	PAC_IL1B	delayedPeak	FALSE	FALSE	153.444264950668	58.9291944906521
7405	OCIAD1	chr4:48833070..48833118,+	ENSG00000109180	PAC_IL1B	delayedPeak	FALSE	FALSE	117.276056937739	7.36499524179642
7491	PFKFB3	chr10:6244887..6244904,+	ENSG00000170525	PAC_IL1B	delayedPeak	FALSE	FALSE	160.902197647231	9.06883795042042
7554	PLEC	chr8:145050890..145050935,-	ENSG00000178209	PAC_IL1B	delayedPeak	FALSE	FALSE	110.415984765265	3.49213586795336
7611	PPP1R15A	chr19:49375669..49375684,+	ENSG00000087074	PAC_IL1B	delayedPeak	TRUE	FALSE	79.9114841589563	57.2499276214415
7674	PTGES3	chr12:57082060..57082083,-	ENSG00000110958	PAC_IL1B	delayedPeak	FALSE	FALSE	122.421594605824	25.5287456082731
7683	PTP4A1	chr6:64282393..64282412,+	ENSG00000112245	PAC_IL1B	delayedPeak	FALSE	FALSE	110.154728736849	4.72541442636054
7934	SDC4	chr20:43977055..43977073,-	ENSG00000124145	PAC_IL1B	delayedPeak	TRUE	FALSE	255.335400394128	325.194176918407
7943	SEC11A	chr15:85259384..85259419,-	ENSG00000140612	PAC_IL1B	delayedPeak	FALSE	FALSE	197.677742017592	7.2932480549598
7982	SGK1	chr6:134495992..134496010,-	ENSG00000118515	PAC_IL1B	delayedPeak	TRUE	FALSE	73.6618250375769	101.106226857074
8050	SLC3A2	chr11:62649158..62649230,+	ENSG00000168003	PAC_IL1B	delayedPeak	FALSE	FALSE	186.717596527741	1.98225045145788
8066	SMARCA5	chr4:144434584..144434709,+	ENSG00000153147	PAC_IL1B	delayedPeak	FALSE	FALSE	153.820945614	4.38088268761517
8131	SRSF11	chr1:70687029..70687074,+	ENSG00000116754	PAC_IL1B	delayedPeak	FALSE	FALSE	112.141067911208	2.63445260136905
8245	THBS1	chr15:39885742..39885808,+	ENSG00000137801	PAC_IL1B	delayedPeak	FALSE	FALSE	137.111213668698	2.3617078188115
8278	TMBIM6	chr12:50152996..50153045,+	ENSG00000139644	PAC_IL1B	delayedPeak	FALSE	FALSE	111.059331623561	2.59995813619851
8299	TMEM185B	chr2:120980939..120980983,-	ENSG00000226479	PAC_IL1B	delayedPeak	FALSE	FALSE	133.853363631125	5.79146891152834
8440	UBE2D3	chr4:103748696..103748723,-	ENSG00000109332	PAC_IL1B	delayedPeak	FALSE	FALSE	116.674444381315	10.5982436046844
8546	XBP1	chr22:29196547..29196563,-	ENSG00000100219	PAC_IL1B	delayedPeak	FALSE	TRUE	117.90746053813	14.0629713827262
8725	ARF4	chr3:57583085..57583121,-	ENSG00000168374	MCF7_EGF1	delayedPeak	FALSE	FALSE	186.627155737038	3.16999272895159
8758	ATG12	chr5:115177247..115177279,-	ENSG00000145782	MCF7_EGF1	delayedPeak	FALSE	FALSE	139.057776791414	9.92883704136412
8793	B4GALT1	chr9:33167178..33167205,-	ENSG00000086062	MCF7_EGF1	delayedPeak	FALSE	FALSE	219.194617719427	1.13157034343087
8810	BHLHE40	chr3:5021113..5021180,+	ENSG00000134107	MCF7_EGF1	delayedPeak	TRUE	TRUE	173.151676418235	15.6996132117765
9121	CUL3	chr2:225450013..225450068,-	ENSG00000036257	MCF7_EGF1	delayedPeak	FALSE	FALSE	162.560407946691	3.36513890292946
9185	DKC1	chrX:153991088..153991168,+	ENSG00000130826	MCF7_EGF1	delayedPeak	FALSE	FALSE	175.288649208682	14.7372008870341
9251	EHD1	chr11:64646086..64646101,-	ENSG00000110047	MCF7_EGF1	delayedPeak	TRUE	FALSE	206.620483976554	10.6053342840979
9390	FLNA	chrX:153593573..153593599,-	ENSG00000196924	MCF7_EGF1	delayedPeak	FALSE	FALSE	193.821958171247	2.43754880972952
9397	FOS	chr14:75745523..75745537,+	ENSG00000170345	MCF7_EGF1	delayedPeak	TRUE	TRUE	34.0785879549964	1709.09822866943
9398	FOSB	chr19:45971246..45971265,+	ENSG00000125740	MCF7_EGF1	delayedPeak	TRUE	TRUE	81.0462376460642	19.0694963116038
9399	FOSL1	chr11:65667846..65667868,-	ENSG00000175592	MCF7_EGF1	delayedPeak	TRUE	TRUE	150.090871137105	16.1063263736105
9453	GNAS	chr20:57464200..57464214,+	ENSG00000087460	MCF7_EGF1	delayedPeak	FALSE	FALSE	125.837576012775	2.70891667347673
9454	GNB2L1	chr5:180668520..180668601,-	ENSG00000204628	MCF7_EGF1	delayedPeak	FALSE	FALSE	212.400094184581	3.76038440966504
9544	HNRNPL	chr19:39342962..39343002,-	ENSG00000104824	MCF7_EGF1	delayedPeak	FALSE	FALSE	230.863529872759	1.9839346481353
9610	ITM2B	chr13:48807307..48807333,+	ENSG00000136156	MCF7_EGF1	delayedPeak	FALSE	FALSE	180.490930087779	8.7719961534289
9620	JUN	chr1:59249707..59249727,-	ENSG00000177606	MCF7_EGF1	delayedPeak	TRUE	TRUE	58.5039136507744	16.2191976727112
9766	MATR3	chr5:138629628..138629688,+	ENSG00000015479	MCF7_EGF1	delayedPeak	FALSE	FALSE	114.75407073055	10.2272157137601
9815	MIR3654	chr7:132720688..132720699,-	ENSG00000232856	MCF7_EGF1	delayedPeak	FALSE	FALSE	204.012655672047	8.1292969609526
9914	NAB2	chr12:57482882..57482907,+	ENSG00000166886	MCF7_EGF1	delayedPeak	TRUE	FALSE	101.463917251535	15.2660930571559
9970	NME2	chr17:49242884..49242925,+	ENSG00000011052	MCF7_EGF1	delayedPeak	FALSE	FALSE	47.2308697031894	7.03193665033799
10028	OCIAD1	chr4:48833070..48833118,+	ENSG00000109180	MCF7_EGF1	delayedPeak	FALSE	FALSE	86.2832759120441	7.44551758137634
10100	PFKFB3	chr10:6186847..6186921,+	ENSG00000170525	MCF7_EGF1	delayedPeak	FALSE	FALSE	127.595098689185	8.56565820463847
10112	PHLDA1	chr12:76425368..76425384,-	ENSG00000139289	MCF7_EGF1	delayedPeak	TRUE	FALSE	209.743498444999	116.7660066235
10141	PLEC	chr8:145047688..145047704,-	ENSG00000178209	MCF7_EGF1	delayedPeak	FALSE	FALSE	207.883595637302	6.40123018261163
10183	PPP1R15A	chr19:49375669..49375684,+	ENSG00000087074	MCF7_EGF1	delayedPeak	TRUE	FALSE	97.4469757813224	14.3284024854539
10235	PTGES3	chr12:57081952..57081963,-	ENSG00000110958	MCF7_EGF1	delayedPeak	FALSE	FALSE	136.894444728868	3.19250845434287
10237	PTP4A1	chr6:64282416..64282440,+	ENSG00000112245	MCF7_EGF1	delayedPeak	FALSE	FALSE	225.986880488226	11.889513896378
10397	RPSA	chr3:39448201..39448222,+	ENSG00000168028	MCF7_EGF1	delayedPeak	FALSE	FALSE	153.512240018623	22.0113408501043
10441	SEC11A	chr15:85259330..85259352,-	ENSG00000140612	MCF7_EGF1	delayedPeak	FALSE	FALSE	151.76180696004	9.46330308806634
10476	SGK1	chr6:134495992..134496010,-	ENSG00000118515	MCF7_EGF1	delayedPeak	TRUE	FALSE	69.6326261820237	9.85221808353307
10519	SLC3A2	chr11:62648336..62648349,+	ENSG00000168003	MCF7_EGF1	delayedPeak	FALSE	FALSE	126.352649336389	1.96459710290688
10535	SMARCA5	chr4:144434814..144434932,+	ENSG00000153147	MCF7_EGF1	delayedPeak	FALSE	FALSE	133.774163053103	4.90691885140335
10598	SRSF11	chr1:70671363..70671428,+	ENSG00000116754	MCF7_EGF1	delayedPeak	FALSE	FALSE	171.096295467445	3.32020082887421
10704	THBS1	chr15:39873268..39873287,+	ENSG00000137801	MCF7_EGF1	delayedPeak	FALSE	FALSE	212.081593185041	49.1546509331697
10724	TMBIM6	chr12:50135333..50135346,+	ENSG00000139644	MCF7_EGF1	delayedPeak	FALSE	FALSE	101.204084388139	87.1133763827431
10739	TMEM185B	chr2:120980665..120980750,-	ENSG00000226479	MCF7_EGF1	delayedPeak	FALSE	FALSE	224.373661170877	1.42912783887422
10957	XBP1	chr22:29196030..29196075,-	ENSG00000100219	MCF7_EGF1	delayedPeak	FALSE	TRUE	94.6965433049488	2.67965600851461
11189	ATG12	chr5:115177496..115177558,-	ENSG00000145782	MCF7_HRG	delayedPeak	FALSE	FALSE	80.3205490114526	3.6694767091487
11216	B4GALT1	chr9:33167178..33167205,-	ENSG00000086062	MCF7_HRG	delayedPeak	FALSE	FALSE	93.2346993673368	1.50673390179547
11239	BHLHE40	chr3:5021113..5021180,+	ENSG00000134107	MCF7_HRG	delayedPeak	TRUE	TRUE	197.362502958246	186.064705351429
11501	CUL3	chr2:225450013..225450068,-	ENSG00000036257	MCF7_HRG	delayedPeak	FALSE	FALSE	134.3729977133	3.63229188659561
11559	DKC1	chrX:153991088..153991168,+	ENSG00000130826	MCF7_HRG	delayedPeak	FALSE	FALSE	243.18416585814	9.68674658230651
11590	DUSP1	chr5:172198190..172198206,-	ENSG00000120129	MCF7_HRG	delayedPeak	TRUE	FALSE	52.557582278964	238.884130330467
11620	EHD1	chr11:64646086..64646101,-	ENSG00000110047	MCF7_HRG	delayedPeak	TRUE	FALSE	194.099106823868	71.9070562907418
11743	FOS	chr14:75745523..75745537,+	ENSG00000170345	MCF7_HRG	delayedPeak	TRUE	TRUE	52.6588621907442	3561.04927942536
11744	FOSB	chr19:45971246..45971265,+	ENSG00000125740	MCF7_HRG	delayedPeak	TRUE	TRUE	106.5683254764	182.215308289246
11745	FOSL1	chr11:65667884..65667895,-	ENSG00000175592	MCF7_HRG	delayedPeak	TRUE	TRUE	191.664901981695	13.0374314615464
11800	GNAS	chr20:57466629..57466640,+	ENSG00000087460	MCF7_HRG	delayedPeak	FALSE	FALSE	128.354751015101	12.5401019431292
11802	GNB2L1	chr5:180669216..180669234,-	ENSG00000204628	MCF7_HRG	delayedPeak	FALSE	FALSE	176.915561669274	3.1110010233039
11880	HNRNPL	chr19:39342962..39343002,-	ENSG00000104824	MCF7_HRG	delayedPeak	FALSE	FALSE	131.364514169571	1.14159845886627
11953	ITM2B	chr13:48807307..48807333,+	ENSG00000136156	MCF7_HRG	delayedPeak	FALSE	FALSE	169.490389630091	5.8575791625269
11963	JUN	chr1:59249707..59249727,-	ENSG00000177606	MCF7_HRG	delayedPeak	TRUE	TRUE	68.0313115578282	53.854518408199
12024	KLF6	chr10:3827389..3827408,-	ENSG00000067082	MCF7_HRG	delayedPeak	TRUE	TRUE	123.858679780227	70.1166559003478
12122	MATR3	chr5:138629349..138629386,+	ENSG00000015479	MCF7_HRG	delayedPeak	FALSE	FALSE	113.624682173084	3.58716260377967
12154	MIR3654	chr7:132720688..132720699,-	ENSG00000232856	MCF7_HRG	delayedPeak	FALSE	FALSE	120.289100554144	6.3337751453423
12215	NAB2	chr12:57482882..57482907,+	ENSG00000166886	MCF7_HRG	delayedPeak	TRUE	FALSE	118.589480365399	49.871321811069
12261	NME2	chr17:49242884..49242925,+	ENSG00000011052	MCF7_HRG	delayedPeak	FALSE	FALSE	74.5506402310628	3.02873641301003
12314	OCIAD1	chr4:48833070..48833118,+	ENSG00000109180	MCF7_HRG	delayedPeak	FALSE	FALSE	232.864763015273	5.89594845157794
12392	PFKFB3	chr10:6186847..6186921,+	ENSG00000170525	MCF7_HRG	delayedPeak	FALSE	FALSE	174.756404799628	24.6888926083747
12404	PHLDA1	chr12:76425368..76425384,-	ENSG00000139289	MCF7_HRG	delayedPeak	TRUE	FALSE	231.665843987054	661.408663972271
12438	PLEC	chr8:145028013..145028035,-	ENSG00000178209	MCF7_HRG	delayedPeak	FALSE	FALSE	54.5764185515973	5.95584181973205
12484	PPP1R15A	chr19:49375669..49375684,+	ENSG00000087074	MCF7_HRG	delayedPeak	TRUE	FALSE	139.375042359625	48.1763001260219
12530	PTGES3	chr12:57082060..57082083,-	ENSG00000110958	MCF7_HRG	delayedPeak	FALSE	FALSE	246.149333148807	48.0061866000973
12535	PTP4A1	chr6:64282447..64282471,+	ENSG00000112245	MCF7_HRG	delayedPeak	FALSE	FALSE	246.710802327528	25.0248983809417
12658	RPSA	chr3:39448201..39448222,+	ENSG00000168028	MCF7_HRG	delayedPeak	FALSE	FALSE	259.794333805308	161.060563815718
12693	SDC4	chr20:43977055..43977073,-	ENSG00000124145	MCF7_HRG	delayedPeak	TRUE	FALSE	258.551364554154	128.326736087975
12734	SGK1	chr6:134496842..134496884,-	ENSG00000118515	MCF7_HRG	delayedPeak	TRUE	FALSE	102.750611619997	6.19532704973867
12776	SLC3A2	chr11:62648357..62648381,+	ENSG00000168003	MCF7_HRG	delayedPeak	FALSE	FALSE	254.293658492433	96.2595862749653
12787	SMARCA5	chr4:144434584..144434709,+	ENSG00000153147	MCF7_HRG	delayedPeak	FALSE	FALSE	123.526269342839	3.15234542780815
12851	SRSF11	chr1:70687137..70687200,+	ENSG00000116754	MCF7_HRG	delayedPeak	FALSE	FALSE	75.1317861250626	3.36214722338992
12933	THBS1	chr15:39883443..39883468,+	ENSG00000137801	MCF7_HRG	delayedPeak	FALSE	FALSE	187.222538766927	2.18224692490852
12947	TMBIM6	chr12:50135352..50135356,+	ENSG00000139644	MCF7_HRG	delayedPeak	FALSE	FALSE	157.69651097258	3.3002098906859
12959	TMEM185B	chr2:120980939..120980983,-	ENSG00000226479	MCF7_HRG	delayedPeak	FALSE	FALSE	200.105133181393	6.55184432761484
13053	UBE2D3	chr4:103748271..103748290,-	ENSG00000109332	MCF7_HRG	delayedPeak	FALSE	FALSE	241.061058392421	2.61303537541468
13145	XBP1	chr22:29196457..29196462,-	ENSG00000100219	MCF7_HRG	delayedPeak	FALSE	TRUE	56.2460789807083	2.8670956611892
13348	ARF4	chr3:57583171..57583182,-	ENSG00000168374	MPSC_MIX	delayedPeak	FALSE	FALSE	132.761994739041	1.25705662616382
13384	B4GALT1	chr9:33167149..33167170,-	ENSG00000086062	MPSC_MIX	delayedPeak	FALSE	FALSE	148.176994544898	12.917676621141
13611	CUL3	chr2:225450071..225450097,-	ENSG00000036257	MPSC_MIX	delayedPeak	FALSE	FALSE	38.2790651039595	2.74307586556519
13649	DKC1	chrX:153991175..153991226,+	ENSG00000130826	MPSC_MIX	delayedPeak	FALSE	FALSE	117.186668284411	1.9262220703543
13671	DUSP1	chr5:172198190..172198206,-	ENSG00000120129	MPSC_MIX	delayedPeak	TRUE	FALSE	52.7994769715453	207.753043962931
13791	FLNA	chrX:153599318..153599328,-	ENSG00000196924	MPSC_MIX	delayedPeak	FALSE	FALSE	127.358903724661	2.05536032648489
13801	FOS	chr14:75745523..75745537,+	ENSG00000170345	MPSC_MIX	delayedPeak	TRUE	TRUE	91.8176042678197	13.3830298200497
13802	FOSB	chr19:45971246..45971265,+	ENSG00000125740	MPSC_MIX	delayedPeak	TRUE	TRUE	81.467598699028	7.68456378972436
13840	GNAS	chr20:57466086..57466166,+	ENSG00000087460	MPSC_MIX	delayedPeak	FALSE	FALSE	134.209707566377	5.72510982083103
13841	GNB2L1	chr5:180668520..180668601,-	ENSG00000204628	MPSC_MIX	delayedPeak	FALSE	FALSE	114.550215905033	13.31297750016
13963	ITM2B	chr13:48807334..48807354,+	ENSG00000136156	MPSC_MIX	delayedPeak	FALSE	FALSE	59.0057662890905	75.0870284682998
13989	KLF6	chr10:3827389..3827408,-	ENSG00000067082	MPSC_MIX	delayedPeak	TRUE	TRUE	62.3679240826262	89.7963852734028
14072	MATR3	chr5:138629349..138629386,+	ENSG00000015479	MPSC_MIX	delayedPeak	FALSE	FALSE	102.534037937521	6.48787795996533
14190	NME2	chr17:49243792..49243828,+	ENSG00000011052	MPSC_MIX	delayedPeak	FALSE	FALSE	119.362679985981	256.289297142954
14228	OCIAD1	chr4:48833070..48833118,+	ENSG00000109180	MPSC_MIX	delayedPeak	FALSE	FALSE	69.1263379357726	8.28673946226528
14283	PFKFB3	chr10:6186847..6186921,+	ENSG00000170525	MPSC_MIX	delayedPeak	FALSE	FALSE	127.61874387307	1.28440869730351
14291	PHLDA1	chr12:76425368..76425384,-	ENSG00000139289	MPSC_MIX	delayedPeak	TRUE	FALSE	120.894454267928	135.744248218598
14308	PLEC	chr8:145050890..145050935,-	ENSG00000178209	MPSC_MIX	delayedPeak	FALSE	FALSE	69.0378675134283	5.45544519349616
14389	PTGES3	chr12:57081952..57081963,-	ENSG00000110958	MPSC_MIX	delayedPeak	FALSE	FALSE	56.1364600577883	5.36687501600127
14510	RPSA	chr3:39448201..39448222,+	ENSG00000168028	MPSC_MIX	delayedPeak	FALSE	FALSE	113.028828153266	461.232147166313
14543	SDC4	chr20:43977055..43977073,-	ENSG00000124145	MPSC_MIX	delayedPeak	TRUE	FALSE	143.502392631316	33.140393060673
14548	SEC11A	chr15:85259630..85259697,-	ENSG00000140612	MPSC_MIX	delayedPeak	FALSE	FALSE	64.6108173762357	5.85398194525783
14608	SLC3A2	chr11:62649158..62649230,+	ENSG00000168003	MPSC_MIX	delayedPeak	FALSE	FALSE	76.6425458701622	9.80117461100635
14614	SMARCA5	chr4:144434584..144434709,+	ENSG00000153147	MPSC_MIX	delayedPeak	FALSE	FALSE	45.0165462864102	8.67119487333593
14718	THBS1	chr15:39880753..39880767,+	ENSG00000137801	MPSC_MIX	delayedPeak	FALSE	FALSE	99.3132721068028	4.78519843471426
14733	TMBIM6	chr12:50135333..50135346,+	ENSG00000139644	MPSC_MIX	delayedPeak	FALSE	FALSE	78.6854393675895	40.8370581755056
14816	UBE2D3	chr4:103748271..103748290,-	ENSG00000109332	MPSC_MIX	delayedPeak	FALSE	FALSE	39.0181612196656	13.1658138343473
15010	ARF4	chr3:57583064..57583079,-	ENSG00000168374	PEC_VEGF	delayedPeak	FALSE	FALSE	155.175993765247	37.1819013165433
15039	ATG12	chr5:115177247..115177279,-	ENSG00000145782	PEC_VEGF	delayedPeak	FALSE	FALSE	181.979725246918	4.42141249865644
15090	BHLHE40	chr3:5021113..5021180,+	ENSG00000134107	PEC_VEGF	delayedPeak	TRUE	TRUE	85.8589931074597	54.3631059043267
15385	DKC1	chrX:153991088..153991168,+	ENSG00000130826	PEC_VEGF	delayedPeak	FALSE	FALSE	157.627056027884	2.53109649077204
15410	DUSP1	chr5:172198190..172198206,-	ENSG00000120129	PEC_VEGF	delayedPeak	TRUE	FALSE	64.834087214229	100.501896759103
15440	EHD1	chr11:64646086..64646101,-	ENSG00000110047	PEC_VEGF	delayedPeak	TRUE	FALSE	191.962261349306	37.062773327055
15546	FLNA	chrX:153599717..153599731,-	ENSG00000196924	PEC_VEGF	delayedPeak	FALSE	FALSE	99.6369949851746	11.1712109038396
15553	FOS	chr14:75745523..75745537,+	ENSG00000170345	PEC_VEGF	delayedPeak	TRUE	TRUE	73.8050003312083	333.215197097545
15554	FOSB	chr19:45971246..45971265,+	ENSG00000125740	PEC_VEGF	delayedPeak	TRUE	TRUE	105.337785104492	43.0203182818212
15555	FOSL1	chr11:65667846..65667868,-	ENSG00000175592	PEC_VEGF	delayedPeak	TRUE	TRUE	68.9801898820621	47.4191140580081
15600	GNAS	chr20:57464223..57464241,+	ENSG00000087460	PEC_VEGF	delayedPeak	FALSE	FALSE	69.4678526888494	4.43647955171732
15602	GNB2L1	chr5:180669264..180669285,-	ENSG00000204628	PEC_VEGF	delayedPeak	FALSE	FALSE	195.801553710773	1.5682538355404
15670	HNRNPL	chr19:39342962..39343002,-	ENSG00000104824	PEC_VEGF	delayedPeak	FALSE	FALSE	67.503096994337	2.9964626123224
15741	ITM2B	chr13:48807357..48807368,+	ENSG00000136156	PEC_VEGF	delayedPeak	FALSE	FALSE	201.626030660636	5.70910330122309
15752	JUN	chr1:59249688..59249703,-	ENSG00000177606	PEC_VEGF	delayedPeak	TRUE	TRUE	93.4379589146045	13.289524329915
15783	KLF6	chr10:3827389..3827408,-	ENSG00000067082	PEC_VEGF	delayedPeak	TRUE	TRUE	138.443226945704	80.6336089078903
15883	MATR3	chr5:138629628..138629688,+	ENSG00000015479	PEC_VEGF	delayedPeak	FALSE	FALSE	150.082723693906	3.54391454747616
15922	MIR3654	chr7:132720688..132720699,-	ENSG00000232856	PEC_VEGF	delayedPeak	FALSE	FALSE	114.526184264893	5.66443307127037
15980	NAB2	chr12:57482882..57482907,+	ENSG00000166886	PEC_VEGF	delayedPeak	TRUE	FALSE	189.167890143865	7.14474901338769
16076	OCIAD1	chr4:48833312..48833371,+	ENSG00000109180	PEC_VEGF	delayedPeak	FALSE	FALSE	175.8276391387	1.62797452688184
16114	PFKFB3	chr10:6244887..6244904,+	ENSG00000170525	PEC_VEGF	delayedPeak	FALSE	FALSE	114.258797599766	6.74847045348557
16126	PHLDA1	chr12:76425368..76425384,-	ENSG00000139289	PEC_VEGF	delayedPeak	TRUE	FALSE	112.166734985151	99.5876057828503
16143	PLEC	chr8:145013711..145013786,-	ENSG00000178209	PEC_VEGF	delayedPeak	FALSE	FALSE	173.349650758894	2.08344548196161
16185	PPP1R15A	chr19:49375669..49375684,+	ENSG00000087074	PEC_VEGF	delayedPeak	TRUE	FALSE	155.644850541922	95.1160517170003
16227	PTGES3	chr12:57081940..57081951,-	ENSG00000110958	PEC_VEGF	delayedPeak	FALSE	FALSE	134.581751803725	4.51519423494439
16231	PTP4A1	chr6:64282416..64282440,+	ENSG00000112245	PEC_VEGF	delayedPeak	FALSE	FALSE	184.608317090442	2.91509464560623
16376	RPSA	chr3:39448201..39448222,+	ENSG00000168028	PEC_VEGF	delayedPeak	FALSE	FALSE	155.85419602462	119.58511359441
16414	SDC4	chr20:43977055..43977073,-	ENSG00000124145	PEC_VEGF	delayedPeak	TRUE	FALSE	134.217228954975	66.6646711331846
16419	SEC11A	chr15:85259318..85259329,-	ENSG00000140612	PEC_VEGF	delayedPeak	FALSE	FALSE	153.253305813556	1.46102174781535
16451	SGK1	chr6:134496842..134496884,-	ENSG00000118515	PEC_VEGF	delayedPeak	TRUE	FALSE	68.1460146940703	14.7005635268836
16496	SLC3A2	chr11:62649158..62649230,+	ENSG00000168003	PEC_VEGF	delayedPeak	FALSE	FALSE	221.646177663784	4.68957187782967
16503	SMARCA5	chr4:144434584..144434709,+	ENSG00000153147	PEC_VEGF	delayedPeak	FALSE	FALSE	143.676322215496	2.11626590432458
16551	SRSF11	chr1:70671363..70671428,+	ENSG00000116754	PEC_VEGF	delayedPeak	FALSE	FALSE	168.228440508678	5.59554427247655
16622	THBS1	chr15:39880723..39880752,+	ENSG00000137801	PEC_VEGF	delayedPeak	FALSE	FALSE	142.540601490246	9.88395879283007
16639	TMBIM6	chr12:50135352..50135356,+	ENSG00000139644	PEC_VEGF	delayedPeak	FALSE	FALSE	138.832371850682	5.095631936792
16652	TMEM185B	chr2:120980939..120980983,-	ENSG00000226479	PEC_VEGF	delayedPeak	FALSE	FALSE	100.270804593139	4.51594626282255
16743	UBE2D3	chr4:103747996..103748022,-	ENSG00000109332	PEC_VEGF	delayedPeak	FALSE	FALSE	199.456233770592	4.65379755317516
16805	XBP1	chr22:29196547..29196563,-	ENSG00000100219	PEC_VEGF	delayedPeak	FALSE	TRUE	118.26440792341	23.0596525273225
16950	ARF4	chr3:57583064..57583079,-	ENSG00000168374	SAOS2_OST	delayedPeak	FALSE	FALSE	188.7769785961	15.3955011940888
16981	ATG12	chr5:115177247..115177279,-	ENSG00000145782	SAOS2_OST	delayedPeak	FALSE	FALSE	105.538568577691	3.27715832841573
17015	B4GALT1	chr9:33167308..33167378,-	ENSG00000086062	SAOS2_OST	delayedPeak	FALSE	FALSE	184.45369074382	4.23545552933123
17030	BHLHE40	chr3:5021113..5021180,+	ENSG00000134107	SAOS2_OST	delayedPeak	TRUE	TRUE	147.823891305439	19.2679463212877
17313	CUL3	chr2:225450013..225450068,-	ENSG00000036257	SAOS2_OST	delayedPeak	FALSE	FALSE	139.015915093444	6.8461026486194
17367	DKC1	chrX:153991088..153991168,+	ENSG00000130826	SAOS2_OST	delayedPeak	FALSE	FALSE	193.99664215958	10.196666652516
17393	DUSP1	chr5:172198190..172198206,-	ENSG00000120129	SAOS2_OST	delayedPeak	TRUE	FALSE	98.8605156313568	45.9719720421208
17417	EHD1	chr11:64646086..64646101,-	ENSG00000110047	SAOS2_OST	delayedPeak	TRUE	FALSE	200.924593652494	5.54561845420264
17527	FLNA	chrX:153599578..153599595,-	ENSG00000196924	SAOS2_OST	delayedPeak	FALSE	FALSE	175.230442680534	47.3568688442064
17535	FOS	chr14:75745523..75745537,+	ENSG00000170345	SAOS2_OST	delayedPeak	TRUE	TRUE	59.8789951559893	22.2122131487969
17536	FOSB	chr19:45971246..45971265,+	ENSG00000125740	SAOS2_OST	delayedPeak	TRUE	TRUE	101.645663562009	2.22048787906515
17537	FOSL1	chr11:65667846..65667868,-	ENSG00000175592	SAOS2_OST	delayedPeak	TRUE	TRUE	157.615479820578	4.61544622603058
17597	GNAS	chr20:57464200..57464214,+	ENSG00000087460	SAOS2_OST	delayedPeak	FALSE	FALSE	121.918669099916	0.661002273020111
17683	HNRNPL	chr19:39340563..39340634,-	ENSG00000104824	SAOS2_OST	delayedPeak	FALSE	FALSE	145.56304425309	9.71491963625195
17749	JUN	chr1:59249707..59249727,-	ENSG00000177606	SAOS2_OST	delayedPeak	TRUE	TRUE	68.6630041393064	6.69289634560899
17795	KLF6	chr10:3827389..3827408,-	ENSG00000067082	SAOS2_OST	delayedPeak	TRUE	TRUE	48.3094708719524	7.25321917004549
17928	MIR3654	chr7:132720688..132720699,-	ENSG00000232856	SAOS2_OST	delayedPeak	FALSE	FALSE	164.640875038705	2.13813748958555
17993	NAB2	chr12:57482882..57482907,+	ENSG00000166886	SAOS2_OST	delayedPeak	TRUE	FALSE	200.360160006816	2.9934170818399
18039	NME2	chr17:49243759..49243787,+	ENSG00000011052	SAOS2_OST	delayedPeak	FALSE	FALSE	182.565430608129	24.0756769756201
18147	PFKFB3	chr10:6244887..6244904,+	ENSG00000170525	SAOS2_OST	delayedPeak	FALSE	FALSE	189.850658157687	1.09008231724717
18157	PHLDA1	chr12:76425368..76425384,-	ENSG00000139289	SAOS2_OST	delayedPeak	TRUE	FALSE	197.199609383564	4.56096380146606
18186	PLEC	chr8:145050890..145050935,-	ENSG00000178209	SAOS2_OST	delayedPeak	FALSE	FALSE	135.237478314818	1.50458712140606
18222	PPP1R15A	chr19:49375669..49375684,+	ENSG00000087074	SAOS2_OST	delayedPeak	TRUE	FALSE	68.9019803613361	20.3721513331875
18264	PTGES3	chr12:57082060..57082083,-	ENSG00000110958	SAOS2_OST	delayedPeak	FALSE	FALSE	201.508252228847	17.9179327405352
18268	PTP4A1	chr6:64282377..64282392,+	ENSG00000112245	SAOS2_OST	delayedPeak	FALSE	FALSE	186.428237780881	7.53192821303216
18393	RPSA	chr3:39448201..39448222,+	ENSG00000168028	SAOS2_OST	delayedPeak	FALSE	FALSE	95.375039577693	12.3389164888214
18432	SDC4	chr20:43977055..43977073,-	ENSG00000124145	SAOS2_OST	delayedPeak	TRUE	FALSE	179.29174821977	20.4133126919172
18435	SEC11A	chr15:85259630..85259697,-	ENSG00000140612	SAOS2_OST	delayedPeak	FALSE	FALSE	183.849771312222	1.36225279579604
18463	SGK1	chr6:134495992..134496010,-	ENSG00000118515	SAOS2_OST	delayedPeak	TRUE	FALSE	159.611915528992	5.78767505676452
18584	SRSF11	chr1:70715650..70715683,+	ENSG00000116754	SAOS2_OST	delayedPeak	FALSE	FALSE	139.833978521624	1.63291026119198
18649	THBS1	chr15:39873268..39873287,+	ENSG00000137801	SAOS2_OST	delayedPeak	FALSE	FALSE	125.212494122801	12.4682045139871
18683	TMEM185B	chr2:120980939..120980983,-	ENSG00000226479	SAOS2_OST	delayedPeak	FALSE	FALSE	186.76583451393	2.18537665304987
18784	UBE2D3	chr4:103748696..103748723,-	ENSG00000109332	SAOS2_OST	delayedPeak	FALSE	FALSE	138.50327787203	2.8948254155904
18869	XBP1	chr22:29196547..29196563,-	ENSG00000100219	SAOS2_OST	delayedPeak	FALSE	TRUE	135.239649498677	3.12481236456318
4	AC005332.1	chr17:66097870..66097883,+	ENSG00000237854	PMDM_LPS	delayedPeak	FALSE	FALSE	145.058225609348	1.21406864391577
12	AC058791.1	chr7:130597948..130597962,-	ENSG00000226380	PMDM_LPS	delayedPeak	FALSE	FALSE	56.7862072924491	1.12391107215958
13	AC058791.2	chr7:130792754..130792811,-	ENSG00000231721	PMDM_LPS	delayedPeak	FALSE	FALSE	115.154103639839	0.76449257080753
31	AL928646.1	chrX:108297576..108297602,+	ENSG00000252044	PMDM_LPS	delayedPeak	FALSE	FALSE	62.2319994883601	4.35518994231064
48	DLEU2	chr13:50699531..50699544,-	ENSG00000231607	PMDM_LPS	delayedPeak	FALSE	FALSE	59.2561144902799	1.17368155523367
53	LINC00263	chr10:102133377..102133394,+	ENSG00000235823	PMDM_LPS	delayedPeak	FALSE	FALSE	138.090780869425	1.0569320876045
56	LINC00476	chr9:98638233..98638306,-	ENSG00000175611	PMDM_LPS	delayedPeak	FALSE	FALSE	124.070457331091	1.74556627075703
90	RP11-323F5.2	chr4:4543905..4543940,+	ENSG00000247708	PMDM_LPS	delayedPeak	FALSE	FALSE	50.0497901787985	0.470709730668689
101	RP11-492E3.1	chr9:132251115..132251147,+	ENSG00000204054	PMDM_LPS	delayedPeak	FALSE	FALSE	114.499020294729	1.775789502223
134	SNORD65	chr17:16344900..16344915,+	ENSG00000212381	PMDM_LPS	delayedPeak	FALSE	FALSE	151.161803368052	4.55038252390226
135	SNORD82	chr2:232324975..232325014,-	ENSG00000202400	PMDM_LPS	delayedPeak	FALSE	FALSE	154.238665664369	0.521891209564792
151	AC005332.1	chr17:66097675..66097721,+	ENSG00000237854	PAC_FGF2	delayedPeak	FALSE	FALSE	183.496008034599	1.45956933929735
170	AC058791.1	chr7:130597793..130597809,-	ENSG00000226380	PAC_FGF2	delayedPeak	FALSE	FALSE	146.292347017899	1.20203131352706
171	AC058791.2	chr7:130792754..130792811,-	ENSG00000231721	PAC_FGF2	delayedPeak	FALSE	FALSE	134.056294291343	0.983573263671984
198	AL928646.1	chrX:108297552..108297565,+	ENSG00000252044	PAC_FGF2	delayedPeak	FALSE	FALSE	140.087203914344	1.13979158704385
224	DLEU2	chr13:50656108..50656164,-	ENSG00000231607	PAC_FGF2	delayedPeak	FALSE	FALSE	167.987579932398	0.661330663215972
237	LINC00263	chr10:102133377..102133394,+	ENSG00000235823	PAC_FGF2	delayedPeak	FALSE	FALSE	112.016616415365	0.28987212037182
244	LINC00476	chr9:98637828..98637875,-	ENSG00000175611	PAC_FGF2	delayedPeak	FALSE	FALSE	56.2709506302017	2.0101211341071
245	LINC00478	chr21:17566867..17566899,+	ENSG00000215386	PAC_FGF2	delayedPeak	FALSE	FALSE	84.6913243392286	0.608792702536358
253	MIR21	chr17:57918299..57918329,+	ENSG00000199004	PAC_FGF2	delayedPeak	FALSE	FALSE	118.659150515314	0.818149756380944
306	RP11-323F5.2	chr4:4543860..4543904,+	ENSG00000247708	PAC_FGF2	delayedPeak	FALSE	FALSE	98.2982695225571	0.917821138069352
327	RP11-492E3.1	chr9:132251115..132251147,+	ENSG00000204054	PAC_FGF2	delayedPeak	FALSE	FALSE	169.239381812246	3.14923562257153
365	SCARNA17	chr18:47340573..47340583,+	ENSG00000251992	PAC_FGF2	delayedPeak	FALSE	FALSE	56.4212397452654	2.35744772051115
386	SNORD65	chr17:16344736..16344754,+	ENSG00000212381	PAC_FGF2	delayedPeak	FALSE	FALSE	122.737665266927	0.804146489774197
387	SNORD82	chr2:232325221..232325253,-	ENSG00000202400	PAC_FGF2	delayedPeak	FALSE	FALSE	134.481088872223	0.771860758105473
406	AC005332.1	chr17:66097675..66097721,+	ENSG00000237854	PAC_IL1B	delayedPeak	FALSE	FALSE	141.669707102089	0.891473656872191
431	AC058791.1	chr7:130598117..130598139,-	ENSG00000226380	PAC_IL1B	delayedPeak	FALSE	FALSE	61.544170988012	0.453477440376111
432	AC058791.2	chr7:130792754..130792811,-	ENSG00000231721	PAC_IL1B	delayedPeak	FALSE	FALSE	138.738859023509	0.772981648105596
458	AL928646.1	chrX:108297652..108297666,+	ENSG00000252044	PAC_IL1B	delayedPeak	FALSE	FALSE	124.464219606784	6.02127060526549
484	DLEU2	chr13:50656108..50656164,-	ENSG00000231607	PAC_IL1B	delayedPeak	FALSE	FALSE	108.838654252728	0.615228843239902
491	LINC00263	chr10:102133340..102133361,+	ENSG00000235823	PAC_IL1B	delayedPeak	FALSE	FALSE	107.401753275815	1.62087107401314
495	LINC00476	chr9:98637735..98637749,-	ENSG00000175611	PAC_IL1B	delayedPeak	FALSE	FALSE	180.202489742562	1.43876050354501
496	LINC00478	chr21:17566590..17566632,+	ENSG00000215386	PAC_IL1B	delayedPeak	FALSE	FALSE	78.4499852951126	0.618070142008686
508	MIR21	chr17:57918183..57918199,+	ENSG00000199004	PAC_IL1B	delayedPeak	FALSE	FALSE	68.4460131612132	1.02608720146189
558	RP11-323F5.2	chr4:4543860..4543904,+	ENSG00000247708	PAC_IL1B	delayedPeak	FALSE	FALSE	109.030681053121	0.919140881052935
573	RP11-492E3.1	chr9:132251375..132251412,+	ENSG00000204054	PAC_IL1B	delayedPeak	FALSE	FALSE	134.695104525741	0.673075252821242
614	SCARNA17	chr18:47340320..47340479,+	ENSG00000251992	PAC_IL1B	delayedPeak	FALSE	FALSE	97.6146286834463	23.1154239917957
637	SNORD65	chr17:16344900..16344915,+	ENSG00000212381	PAC_IL1B	delayedPeak	FALSE	FALSE	113.278971751718	7.0107948171452
639	SNORD82	chr2:232325265..232325286,-	ENSG00000202400	PAC_IL1B	delayedPeak	FALSE	FALSE	195.305357952796	0.854439518518414
663	AC005332.1	chr17:66097783..66097796,+	ENSG00000237854	MCF7_EGF1	delayedPeak	FALSE	FALSE	118.260851126164	1.66628997705891
684	AC058791.2	chr7:130792078..130792092,-	ENSG00000231721	MCF7_EGF1	delayedPeak	FALSE	FALSE	180.581336097674	0.501427171416997
708	AL928646.1	chrX:108297452..108297477,+	ENSG00000252044	MCF7_EGF1	delayedPeak	FALSE	FALSE	169.12784244586	1.40312037841279
719	DLEU2	chr13:50699531..50699544,-	ENSG00000231607	MCF7_EGF1	delayedPeak	FALSE	FALSE	67.4657934832605	0.59682241245407
731	LINC00263	chr10:102133422..102133433,+	ENSG00000235823	MCF7_EGF1	delayedPeak	FALSE	FALSE	177.287958782817	0.58911720149738
7381	LINC00476	chr9:98637703..98637719,-	ENSG00000175611	MCF7_EGF1	delayedPeak	FALSE	FALSE	84.9673040397545	0.42969128928618
739	LINC00478	chr21:17791855..17791869,+	ENSG00000215386	MCF7_EGF1	delayedPeak	FALSE	FALSE	84.9636530609782	0.541677945589843
745	MIR21	chr17:57918343..57918368,+	ENSG00000199004	MCF7_EGF1	delayedPeak	FALSE	FALSE	228.116134309435	0.944591090048841
816	RP11-492E3.1	chr9:132251160..132251219,+	ENSG00000204054	MCF7_EGF1	delayedPeak	FALSE	FALSE	142.791476710107	5.66819981769413
848	SCARNA17	chr18:47340483..47340506,+	ENSG00000251992	MCF7_EGF1	delayedPeak	FALSE	FALSE	127.540394705158	0.39293371412515
878	SNORD65	chr17:16344736..16344754,+	ENSG00000212381	MCF7_EGF1	delayedPeak	FALSE	FALSE	93.9719315236436	0.431828233480517
881	SNORD82	chr2:232325265..232325286,-	ENSG00000202400	MCF7_EGF1	delayedPeak	FALSE	FALSE	124.683512525873	0.793357852486337
904	AC005332.1	chr17:66097675..66097721,+	ENSG00000237854	MCF7_HRG	delayedPeak	FALSE	FALSE	91.395455134831	1.38346230884022
931	AC058791.1	chr7:130597585..130597624,-	ENSG00000226380	MCF7_HRG	delayedPeak	FALSE	FALSE	138.817985816841	0.611409707972532
932	AC058791.2	chr7:130791780..130791801,-	ENSG00000231721	MCF7_HRG	delayedPeak	FALSE	FALSE	39.0028733987533	0.307618227605252
957	AL928646.1	chrX:108297576..108297602,+	ENSG00000252044	MCF7_HRG	delayedPeak	FALSE	FALSE	185.303364788997	4.64904271370535
982	DLEU2	chr13:50656080..50656102,-	ENSG00000231607	MCF7_HRG	delayedPeak	FALSE	FALSE	167.819369130532	0.648490948824421
996	LINC00263	chr10:102133591..102133639,+	ENSG00000235823	MCF7_HRG	delayedPeak	FALSE	FALSE	177.835828890624	2.02095554811312
1000	LINC00476	chr9:98637703..98637719,-	ENSG00000175611	MCF7_HRG	delayedPeak	FALSE	FALSE	83.0938190836997	0.575831943354054
1001	LINC00478	chr21:17791874..17791892,+	ENSG00000215386	MCF7_HRG	delayedPeak	FALSE	FALSE	150.032379754106	0.390468219384217
10081	MIR21	chr17:57918183..57918199,+	ENSG00000199004	MCF7_HRG	delayedPeak	FALSE	FALSE	95.2291927233906	9.33575666557156
1072	RP11-323F5.2	chr4:4543905..4543940,+	ENSG00000247708	MCF7_HRG	delayedPeak	FALSE	FALSE	240.979509042111	0.763156410928385
1090	RP11-492E3.1	chr9:132251160..132251219,+	ENSG00000204054	MCF7_HRG	delayedPeak	FALSE	FALSE	136.825567560043	8.93461531009851
1130	SCARNA17	chr18:47340573..47340583,+	ENSG00000251992	MCF7_HRG	delayedPeak	FALSE	FALSE	154.197587680738	0.512746784183769
1167	SNORD65	chr17:16344736..16344754,+	ENSG00000212381	MCF7_HRG	delayedPeak	FALSE	FALSE	94.8540070763154	0.685782776743979
1171	SNORD82	chr2:232325221..232325253,-	ENSG00000202400	MCF7_HRG	delayedPeak	FALSE	FALSE	122.363940720566	0.966881631915177
1212	AC058791.1	chr7:130597772..130597790,-	ENSG00000226380	MPSC_MIX	delayedPeak	FALSE	FALSE	68.5003246403635	0.401074259830849
1213	AC058791.2	chr7:130791780..130791801,-	ENSG00000231721	MPSC_MIX	delayedPeak	FALSE	FALSE	90.6805575785595	0.730410712646553
1229	AL928646.1	chrX:108297552..108297565,+	ENSG00000252044	MPSC_MIX	delayedPeak	FALSE	FALSE	65.4595595427927	0.650287370564087
1248	LINC00263	chr10:102133591..102133639,+	ENSG00000235823	MPSC_MIX	delayedPeak	FALSE	FALSE	61.7156927660321	0.469766690814811
12501	LINC00476	chr9:98637795..98637826,-	ENSG00000175611	MPSC_MIX	delayedPeak	FALSE	FALSE	98.7326094171555	0.383592517945496
1251	LINC00478	chr21:17442981..17443002,+	ENSG00000215386	MPSC_MIX	delayedPeak	FALSE	FALSE	37.2893887817478	0.71338681835067
1256	MIR21	chr17:57918422..57918461,+	ENSG00000199004	MPSC_MIX	delayedPeak	FALSE	FALSE	107.459956580091	0.549889721039815
1285	RP11-323F5.2	chr4:4543905..4543940,+	ENSG00000247708	MPSC_MIX	delayedPeak	FALSE	FALSE	79.6991869262719	1.31947643067188
1314	SCARNA17	chr18:47340573..47340583,+	ENSG00000251992	MPSC_MIX	delayedPeak	FALSE	FALSE	73.2838555305636	0.565290585779526
1329	SNORD82	chr2:232325221..232325253,-	ENSG00000202400	MPSC_MIX	delayedPeak	FALSE	FALSE	117.324953736432	1.43697513483486
1349	AC005332.1	chr17:66097738..66097749,+	ENSG00000237854	PEC_VEGF	delayedPeak	FALSE	FALSE	69.0038298240475	0.688578708724582
1368	AC058791.1	chr7:130598148..130598162,-	ENSG00000226380	PEC_VEGF	delayedPeak	FALSE	FALSE	93.8296930285439	0.326236898559945
1369	AC058791.2	chr7:130792843..130792864,-	ENSG00000231721	PEC_VEGF	delayedPeak	FALSE	FALSE	221.367686203676	0.716012539316745
1382	AL928646.1	chrX:108297576..108297602,+	ENSG00000252044	PEC_VEGF	delayedPeak	FALSE	FALSE	120.286717309169	0.640876140405241
1397	DLEU2	chr13:50656080..50656102,-	ENSG00000231607	PEC_VEGF	delayedPeak	FALSE	FALSE	71.5461653320234	0.455808169739185
1413	LINC00476	chr9:98637795..98637826,-	ENSG00000175611	PEC_VEGF	delayedPeak	FALSE	FALSE	74.9523847579371	0.57449050168213
1414	LINC00478	chr21:17791908..17791940,+	ENSG00000215386	PEC_VEGF	delayedPeak	FALSE	FALSE	191.141923607634	0.762601561679822
1419	MIR21	chr17:57918299..57918329,+	ENSG00000199004	PEC_VEGF	delayedPeak	FALSE	FALSE	48.7237436807237	0.370938158035692
1470	RP11-323F5.2	chr4:4543860..4543904,+	ENSG00000247708	PEC_VEGF	delayedPeak	FALSE	FALSE	217.488936744859	0.828970753289386
1484	RP11-492E3.1	chr9:132250908..132251042,+	ENSG00000204054	PEC_VEGF	delayedPeak	FALSE	FALSE	95.5338200230648	4.0425903598955
1506	SCARNA17	chr18:47340573..47340583,+	ENSG00000251992	PEC_VEGF	delayedPeak	FALSE	FALSE	82.6332965257022	1.13076441844253
1537	SNORD65	chr17:16344736..16344754,+	ENSG00000212381	PEC_VEGF	delayedPeak	FALSE	FALSE	52.3551929924358	0.591909455644196
1539	SNORD82	chr2:232324975..232325014,-	ENSG00000202400	PEC_VEGF	delayedPeak	FALSE	FALSE	184.250955935246	1.00400214710375
1560	AC005332.1	chr17:66097801..66097867,+	ENSG00000237854	SAOS2_OST	delayedPeak	FALSE	FALSE	208.978998949718	4.69079306337266
1588	AC058791.1	chr7:130598148..130598162,-	ENSG00000226380	SAOS2_OST	delayedPeak	FALSE	FALSE	44.788446398315	0.413089520405241
1589	AC058791.2	chr7:130792893..130792908,-	ENSG00000231721	SAOS2_OST	delayedPeak	FALSE	FALSE	71.8228157623693	0.54183088423427
1617	AL928646.1	chrX:108297576..108297602,+	ENSG00000252044	SAOS2_OST	delayedPeak	FALSE	FALSE	109.915888108693	0.31906558734491
1639	DLEU2	chr13:50699550..50699559,-	ENSG00000231607	SAOS2_OST	delayedPeak	FALSE	FALSE	150.561965094442	0.337419239779034
1649	LINC00263	chr10:102133422..102133433,+	ENSG00000235823	SAOS2_OST	delayedPeak	FALSE	FALSE	123.800559660646	0.282903963259427
1655	LINC00476	chr9:98637753..98637788,-	ENSG00000175611	SAOS2_OST	delayedPeak	FALSE	FALSE	90.4664642475546	0.497974569338823
1656	LINC00478	chr21:17909594..17909614,+	ENSG00000215386	SAOS2_OST	delayedPeak	FALSE	FALSE	118.972606967754	0.059162972587891
1667	MIR21	chr17:57918422..57918461,+	ENSG00000199004	SAOS2_OST	delayedPeak	FALSE	FALSE	100.703807938839	0.151739963079854
1727	RP11-323F5.2	chr4:4543860..4543904,+	ENSG00000247708	SAOS2_OST	delayedPeak	FALSE	FALSE	145.407344822537	0.611760540598928
1744	RP11-492E3.1	chr9:132251080..132251099,+	ENSG00000204054	SAOS2_OST	delayedPeak	FALSE	FALSE	139.482040765636	0.199478192878579
1778	SCARNA17	chr18:47340483..47340506,+	ENSG00000251992	SAOS2_OST	delayedPeak	FALSE	FALSE	172.049762588053	0.313591915834178
1802	SNORD65	chr17:16344792..16344817,+	ENSG00000212381	SAOS2_OST	delayedPeak	FALSE	FALSE	136.30590688145	0.194519538993279
1820	MIR3654	chr7:132720688..132720699,-	ENSG00000232856	PMDM_LPS	delayedPeak	FALSE	FALSE	111.486654120268	5.83391177991053
1821	MIR3654	chr7:132720688..132720699,-	ENSG00000232856	PAC_FGF2	delayedPeak	FALSE	FALSE	138.600068528977	5.57832108428754
1822	MIR3654	chr7:132720688..132720699,-	ENSG00000232856	PAC_IL1B	delayedPeak	FALSE	FALSE	160.680911004575	3.28883143961289
1823	MIR3654	chr7:132720688..132720699,-	ENSG00000232856	MCF7_EGF1	delayedPeak	FALSE	FALSE	204.012655672047	8.1292969609526
1824	MIR3654	chr7:132720688..132720699,-	ENSG00000232856	MCF7_HRG	delayedPeak	FALSE	FALSE	120.289100554144	6.3337751453423
1825	MIR3654	chr7:132720688..132720699,-	ENSG00000232856	PEC_VEGF	delayedPeak	FALSE	FALSE	114.526184264893	5.66443307127037
1826	MIR3654	chr7:132720688..132720699,-	ENSG00000232856	SAOS2_OST	delayedPeak	FALSE	FALSE	164.640875038705	2.13813748958555
